# Supplementary material for: Robust Cluster Prediction Across Data Types Validates Association of Sex and Therapy Response in GBM
Source: Cancers (Basel). 2025 Jan 28;17(3):445. doi: 10.3390/cancers17030445 (PMC11815886; doi:10.3390/cancers17030445)
Supplement: Supplementary file 1 [file cancers-17-00445-s001.zip]

Archive with 4 entries (4 files):
- cancers-3357116-supplementary(2).xlsx
- Supplemental Figure S1.png
- Supplemental Figure S2.png
- Supplemental Figure S3.png
