# Supplementary material for: Robust Cluster Prediction Across Data Types Validates Association of Sex and Therapy Response in GBM
Source: Cancers (Basel). 2025 Jan 28;17(3):445. doi: 10.3390/cancers17030445 (PMC11815886; doi:10.3390/cancers17030445)
Supplement: Supplementary file 1 [file cancers-17-00445-s001.zip › cancers-3357116-supplementary(2).xlsx]

## Sheet: Table S1. Parameters
Robencla Parameters
max_depth=12,	# "height" of the tree, 6 is actually default. (xgboost parameter)
eta=0.45,	# this is the learning rate. smaller values slow it down, (xgboost parameter)
nrounds=24,	# number of rounds of training, lower numbers less overfitting (xgboost parameter)
early_stopping_rounds=2,	# stop training if improvement is not seen in N rounds.
nthreads=8,	# parallel threads
gamma=0.2,	# Minimum loss req'd to again partition a leaf node. higher ~ conservative (xgboost)
lambda=2.5,	# L2 regularization term on weights, higher number ~ more conservative (xgboost parameter)
alpha=0.25,	# L1 regularization term on weights. higher number ~ more conservative (xgboost parameter)
verbose=0,	# whether additional messages are printed during training
train_perc=0.8,	# percent of data sampled for each member of the ensemble
combine_function='median',	# method of summarizing across the ensembles.
size=11	# Size of the ensemble, per binary prediction

## Sheet: Table S2. Metrics
Classification Metrics
TCGA Cross Validation on Female Patient Data
Label	Accuracy	Sensitivity	Specificity	Precision	F1
cluster1	0.820144	0.829268	0.918367	0.809524	0.819277
cluster2	0.820144	0.833333	0.947826	0.769231	0.8
cluster3	0.820144	0.785714	1	1	0.88
cluster4	0.820144	0.7	0.966387	0.777778	0.736842
cluster5	0.820144	0.875	0.929293	0.833333	0.853659
Average	0.820144	0.804663	0.952375	0.837973	0.817956
TCGA Cross Validation on Male Patient Data
Label	Accuracy	Sensitivity	Specificity	Precision	F1
cluster1	0.85	0.842105	0.93956	0.744186	0.790123
cluster2	0.85	0.882353	0.933333	0.892857	0.887574
cluster3	0.85	0.771429	0.983784	0.9	0.830769
cluster4	0.85	0.846154	0.989691	0.916667	0.88
cluster5	0.85	0.861111	0.956522	0.794872	0.826667
Average	0.85	0.84063	0.960578	0.849716	0.843027

## Sheet: Table S3. Data Sources
Data Name	Group Name	Data Source	PlatformID	CommonName	Database	Samples	Features	Notes
TCGA Array	TCGA Array	GDC legacy	GPL3921	HG-U133A	hgu133a.db	560	22277
GSE13041	Validation Array	NCBI GEO	GPL96-57554	HG-U133A	hgu133a.db	191	22283	Jive paper uses two of the three sources, and one scores has only 27 samples compared to 191, so only the array platform with 191 samples was used.
GSE16011	Validation Array	NCBI GEO	GPL8542	HG-U133 Plus 2.0	GPL8542_probe_map_entrez_id.txt	284	17527
GSE108474	Validation Array	REMBRANDT/GEO	GPL570-55999	HG-U133 Plus 2.0	hgu133plus2.db	671	20857
TCGA RNA-seq	TCGA RNA-seq	ISB-CGC	Illumina	HiSeq 2000	hg38	164	19429	112 used
TEMPUS	TEMPUS	ISB-CGC	Illumina	NovaSeq 6000	hg38	236	19940
CPTAC3	CPTAC3	ISB-CGC	Illumina	HiSeq 4000	hg38	99	19454
